# Supplementary material for: Incidental Diagnosis of Urothelial Bladder Cancer: Associations with Overall Survival
Source: Cancers (Basel). 2023 Jan 21;15(3):668. doi: 10.3390/cancers15030668 (PMC9913049; doi:10.3390/cancers15030668)
Supplement: Supplementary file 1 [file cancers-15-00668-s001.zip]

Archive with 1 entries (1 files):
- cancers-2131814-supplementary.pdf
